# Supplementary material for: ABO Blood Type Associations with Physical, Mental, and Biochemical Characteristics in a Taiwanese Population
Source: Life (Basel). 2025 Nov 21;15(12):1793. doi: 10.3390/life15121793 (PMC12733855; doi:10.3390/life15121793)
Supplement: Supplementary file 1 [file life-15-01793-s001.zip]

Archive with 2 entries (2 files):
- Supplemental Table S1 and S2.pdf
- Supplemental Tables 3 and 4.xlsx
