# Supplementary material for: ABO Blood Type Associations with Physical, Mental, and Biochemical Characteristics in a Taiwanese Population
Source: Life (Basel). 2025 Nov 21;15(12):1793. doi: 10.3390/life15121793 (PMC12733855; doi:10.3390/life15121793)
Supplement: Supplementary file 1 [file life-15-01793-s001.zip › Supplemental Tables 3 and 4.xlsx]

## Sheet: Table S3
Supplemental Table 3. The association between clinical conditions and blood type.
		Total (N=144,550)	A (N=37,622)	B (N=35,472)	O (N=62,908)	AB (N=8,548)	A vs. O		AB vs. O		B vs. O		A vs. B		A vs. AB		B vs. AB
		case (%)	case (%)	case (%)	case (%)	case (%)	OR	p-value	OR	p-value	OR	p-value	OR	p-value	OR	p-value	OR	p-value
Cardiovascular	Valve heart disease	6060 (4.22)	1646 (4.41)	1480 (4.2)	2554 (4.09)	380 (4.48)	1.08	0.0253	1.09	0.1393	1.02	0.5442	1.05	0.1549	0.99	0.8513	0.94	0.2842
	Coronary artery disease	1874 (1.31)	497 (1.33)	494 (1.4)	785 (1.26)	98 (1.16)	1.05	0.4367	0.88	0.2345	1.09	0.1488	0.96	0.5449	1.19	0.1191	1.24	0.0566
	Arrhythmia	6421 (4.47)	1699 (4.55)	1554 (4.41)	2749 (4.4)	419 (4.94)	1.03	0.3234	1.11	0.0512	1	0.9022	1.04	0.3268	0.93	0.1872	0.9	0.0535
	Cardiomyopathy	1093 (0.76)	310 (0.83)	256 (0.73)	463 (0.74)	64 (0.76)	1.11	0.144	0.99	0.9264	0.96	0.636	1.16	0.0875	1.13	0.3833	0.98	0.8605
	Congenital heart disease	306 (0.21)	75 (0.2)	83 (0.24)	126 (0.2)	22 (0.26)	0.98	0.904	1.26	0.3231	1.15	0.329	0.86	0.328	0.78	0.3099	0.91	0.7059
	Hyperlipidemia	10779 (7.51)	3051 (8.17)	2616 (7.43)	4470 (7.16)	642 (7.58)	1.16	<0.0001	1.04	0.3399	1.03	0.2088	1.12	0.0001	1.11	0.0239	0.99	0.8313
	Hypertension	17418 (12.14)	4398 (11.78)	4303 (12.22)	7691 (12.31)	1026 (12.11)	0.94	0.0055	0.95	0.2176	0.98	0.3325	0.96	0.113	0.99	0.7405	1.03	0.5171
	Apoplexia	934 (0.65)	240 (0.64)	239 (0.68)	395 (0.63)	60 (0.71)	1.01	0.9025	1.09	0.5364	1.06	0.504	0.96	0.6238	0.93	0.5996	0.97	0.8301
Psychological and emotional disorders	Depression	5276 (3.67)	1360 (3.64)	1288 (3.65)	2276 (3.64)	352 (4.14)	0.99	0.8183	1.12	0.047	0.99	0.8536	1	0.9705	0.88	0.0417	0.88	0.0453
	PHQ	817 (4.37)	223 (4.6)	191 (4.28)	359 (4.35)	44 (3.94)	1.06	0.4772	0.88	0.4433	0.98	0.7856	1.09	0.3883	1.21	0.2665	1.11	0.5573
	Bipolar disorder	996 (0.69)	267 (0.71)	234 (0.66)	438 (0.7)	57 (0.67)	1.01	0.9304	0.93	0.6236	0.93	0.391	1.08	0.3938	1.08	0.6026	1	0.998
	Obsessive-compulsive disorder	163 (0.11)	39 (0.1)	42 (0.12)	65 (0.1)	17 (0.2)	0.97	0.887	1.84	0.0256	1.11	0.595	0.87	0.5461	0.53	0.0281	0.6	0.0793
	Schizophrenia	301 (0.21)	71 (0.19)	89 (0.25)	126 (0.2)	15 (0.18)	0.92	0.5741	0.84	0.5379	1.22	0.1495	0.75	0.0749	1.09	0.765	1.45	0.1868
Neurological disorders	Epilepsy	532 (0.37)	131 (0.35)	128 (0.36)	226 (0.36)	47 (0.55)	0.95	0.6575	1.49	0.0137	0.98	0.8826	0.97	0.7945	0.64	0.009	0.66	0.0157
	Hemicrania	4177 (2.9)	1116 (2.98)	1034 (2.93)	1778 (2.84)	249 (2.92)	1.05	0.2206	1.03	0.7073	1.03	0.4707	1.02	0.6669	1.02	0.7602	1	0.9682
	Multiple sclerosis	33 (0.02)	9 (0.02)	8 (0.02)	14 (0.02)	2 (0.02)	1.06	0.892	1.02	0.9807	1	0.9941	1.06	0.8995	1.04	0.9594	0.98	0.9782
	Parkinson's disease	170 (0.12)	27 (0.07)	46 (0.13)	84 (0.13)	13 (0.15)	0.55	0.0069	1.17	0.6037	0.98	0.9261	0.56	0.0166	0.47	0.0258	0.84	0.5841
Diabetes	Type 2 diabetes	13304 (9.57)	3457 (9.56)	3306 (9.68)	5716 (9.45)	825 (10.02)	1.01	0.5694	1.05	0.2228	1.02	0.3866	0.99	0.7835	0.96	0.3911	0.97	0.495
Gastrointestinal disorders	Peptic ulcer disease	20474 (14.23)	5052 (13.49)	4903 (13.89)	9368 (14.96)	1151 (13.54)	0.89	<0.0001	0.89	0.0005	0.92	<0.0001	0.97	0.1409	1	0.9951	1.03	0.3705
	Gastroesophagea reflux disease	20348 (14.14)	5381 (14.37)	4911 (13.91)	8838 (14.11)	1218 (14.33)	1.02	0.2961	1.01	0.7936	0.98	0.2876	1.04	0.0605	1.01	0.7509	0.97	0.4002
	Irritable bowel syndrome	3658 (2.54)	921 (2.46)	933 (2.64)	1603 (2.56)	201 (2.36)	0.96	0.3298	0.92	0.3027	1.03	0.427	0.93	0.1156	1.04	0.6361	1.12	0.1574
Pulmonary and respiratory diseases	Asthma	5324 (3.7)	1543 (4.12)	1297 (3.67)	2179 (3.48)	305 (3.58)	1.18	<0.0001	1.02	0.7894	1.05	0.1881	1.13	0.0018	1.16	0.0184	1.03	0.6387
	Emphysema bronchitis	1610 (1.12)	451 (1.2)	382 (1.08)	679 (1.08)	98 (1.15)	1.08	0.1909	1.01	0.9624	0.97	0.6125	1.12	0.1071	1.08	0.5042	0.96	0.7402
Other diseases	Kidney stone	9063 (6.31)	2404 (6.44)	2194 (6.23)	3950 (6.33)	515 (6.06)	1.02	0.5777	0.94	0.2287	0.98	0.3759	1.04	0.1978	1.08	0.1443	1.03	0.5026
	Liver gall stone	6458 (4.5)	1699 (4.55)	1521 (4.32)	2825 (4.52)	413 (4.86)	1	0.9567	1.05	0.3662	0.94	0.052	1.06	0.088	0.95	0.3684	0.89	0.0485
	Renal failure	185 (0.13)	41 (0.11)	43 (0.12)	87 (0.14)	14 (0.16)	0.79	0.209	1.18	0.5711	0.87	0.4745	0.9	0.6313	0.67	0.1946	0.74	0.3347
	Gout	5473 (3.81)	1389 (3.71)	1381 (3.92)	2404 (3.84)	299 (3.52)	0.95	0.1892	0.89	0.0698	1.01	0.8345	0.95	0.1767	1.07	0.294	1.13	0.0635
Using logistic regression models to investigate the association between clinical conditions and blood types, adjusted for age, sex, and the first 10 principal components (PCs).
P-values that remain significant after Bonferroni correction are shown in dark orange (p< 0.001852); between 0.05 and 0.001852 are shown in light orange.

## Sheet: Table S4
Supplemental Table 4. The association between biochemical variables and blood types.
	Total (N=144,550)	A (N=37,622)	B (N=35,472)	O (N=62,908)	AB (N=8,548)	A vs. O		AB vs. O		B vs. O		A vs. B		A vs. AB		B vs. AB
						BETA	p-value	BETA	p-value	BETA	p-value	BETA	p-value	BETA	p-value	BETA	p-value
SBP, mmHg	119.35 (17.16)	119.39 (17.14)	119.24 (17.17)	119.4 (17.16)	119.16 (17.27)	-0.0262	0.792	-0.4614	0.0087	-0.2281	0.0245	0.2019	0.0736	0.4351	0.0172	0.2333	0.2039
DBP, mmHg	73.36 (10.63)	73.26 (10.66)	73.41 (10.63)	73.39 (10.6)	73.39 (10.71)	-0.1347	0.0381	-0.0695	0.5449	-0.0148	0.8231	-0.1199	0.1036	-0.0652	0.5848	0.0547	0.6481
BMI	24.12 (3.57)	24.13 (3.56)	24.13 (3.59)	24.13 (3.56)	24.05 (3.59)	-0.0086	0.7032	-0.0987	0.0138	-0.0164	0.4785	0.0077	0.7637	0.0901	0.0304	0.0823	0.049
RBC, million/μL	4.76 (0.53)	4.73 (0.53)	4.8 (0.53)	4.75 (0.53)	4.75 (0.54)	-0.0262	<0.0001	-0.0009	0.8631	0.045	<0.0001	-0.0712	<0.0001	-0.0253	<0.0001	0.0459	<0.0001
WBC, 1000/μL	5.79 (1.62)	5.75 (1.6)	5.8 (1.64)	5.82 (1.62)	5.74 (1.59)	-0.0726	<0.0001	-0.0692	0.0002	-0.0208	0.0521	-0.0519	<0.0001	-0.0034	0.8583	0.0484	0.0124
Platelet, 1000/μL	241.4 (57.37)	240.82 (57.49)	239.97 (57.14)	242.68 (57.49)	240.52 (56.8)	-1.6431	<0.0001	-1.5337	0.0154	-2.3878	<0.0001	0.7447	0.0666	-0.1094	0.8678	-0.8541	0.1962
Hematocrit, %	41.68 (4.07)	41.49 (4.04)	41.88 (4.1)	41.68 (4.08)	41.62 (4.04)	-0.1975	<0.0001	-0.0757	0.0431	0.1919	<0.0001	-0.3894	<0.0001	-0.1218	0.0017	0.2675	<0.0001
HbA1c, %	5.68 (0.49)	5.68 (0.49)	5.67 (0.49)	5.67 (0.49)	5.69 (0.5)	0.0125	<0.0001	0.0133	0.0126	0.0009	0.7587	0.0115	0.0007	-0.0008	0.8845	-0.0123	0.0265
Fasting glucose, mg/dL	93.83 (11.08)	94 (11.06)	93.86 (11.2)	93.71 (11.03)	93.94 (11.12)	0.2864	<0.0001	0.1368	0.2653	0.1203	0.0891	0.1661	0.035	0.1497	0.2405	-0.0164	0.898
Total cholesterol, mg/dL	195.03 (34.51)	198.17 (34.89)	194.1 (34.18)	193.63 (34.34)	195.39 (34.55)	4.5431	<0.0001	1.5969	<0.0001	0.4395	0.0512	4.1037	<0.0001	2.9462	<0.0001	-1.1574	0.0046
Triglyceride, mg/dL	109.12 (62.6)	108.63 (62.13)	110.33 (62.92)	108.64 (62.61)	109.69 (63.15)	-0.0441	0.9119	0.8303	0.2383	1.6199	0.0001	-1.664	0.0002	-0.8743	0.2318	0.7897	0.2828
HDL-C, mg/dL	54.51 (12.97)	54.57 (13.01)	54.47 (12.98)	54.51 (12.95)	54.45 (12.87)	0.0714	0.3645	-0.0667	0.6321	-0.0367	0.647	0.1082	0.226	0.1381	0.3398	0.03	0.8369
LDL-C, mg/dL	120.22 (30.69)	122.98 (31.02)	119.29 (30.48)	119.08 (30.5)	120.41 (30.81)	3.9042	<0.0001	1.2619	0.0003	0.194	0.339	3.7102	<0.0001	2.6423	<0.0001	-1.0679	0.0037
Total bilirubin, mg/dL	0.65 (0.24)	0.65 (0.24)	0.66 (0.24)	0.65 (0.24)	0.65 (0.24)	-0.0012	0.418	-0.0022	0.4135	0.0016	0.3116	-0.0028	0.1046	0.001	0.7287	0.0038	0.1798
Albumin, g/dL	4.51 (0.22)	4.51 (0.22)	4.52 (0.22)	4.51 (0.22)	4.51 (0.23)	-0.0041	0.0036	0.0026	0.2953	0.0128	<0.0001	-0.0169	<0.0001	-0.0067	0.0095	0.0102	0.0001
AST, U/L	23.73 (7.32)	23.56 (7.33)	23.82 (7.38)	23.8 (7.28)	23.6 (7.34)	-0.2371	<0.0001	-0.2117	0.0097	0.0222	0.6384	-0.2593	<0.0001	-0.0254	0.7648	0.2339	0.0062
ALT, U/L	22.41 (13.27)	22.48 (13.33)	22.69 (13.41)	22.17 (13.14)	22.62 (13.32)	0.3183	0.0001	0.4633	0.0017	0.5325	<0.0001	-0.2142	0.0239	-0.1449	0.3452	0.0693	0.6536
Gamma-GT, U/L	21.94 (16.04)	22.19 (16.12)	22.01 (16.03)	21.69 (15.95)	22.38 (16.42)	0.5126	<0.0001	0.6626	0.0002	0.3234	0.0016	0.1891	0.098	-0.1501	0.4173	-0.3392	0.0683
BUN, mg/dL	12.98 (3.37)	13.04 (3.37)	12.92 (3.36)	12.97 (3.39)	13.03 (3.37)	0.0593	0.0033	0.0218	0.5418	-0.066	0.0014	0.1252	<0.0001	0.0375	0.3129	-0.0878	0.0187
Creatinine, mg/dL	0.71 (0.19)	0.71 (0.19)	0.72 (0.19)	0.72 (0.19)	0.71 (0.18)	-0.0036	<0.0001	-0.0052	0.0004	-0.0005	0.5367	-0.003	0.0013	0.0017	0.2741	0.0047	0.0022
Uric acid, mg/dL	5.39 (1.37)	5.38 (1.38)	5.39 (1.38)	5.39 (1.37)	5.39 (1.36)	-0.0177	0.0202	-0.0107	0.4278	-0.0016	0.838	-0.0161	0.0625	-0.007	0.6174	0.0091	0.5179
SBP: systolic blood pressure, DBP: diastolic blood pressure, BMI: body mass index, WBC: white Blood Cell, HbA1C: hemoglobin A1C, LDL-C: low-density lipoprotein cholesterol, AST: aspartate aminotransferase, ALT: alanine aminotransferase, Gamma-GT: gamma-glutamyltransferase, BUN: blood urea nitrogen
Using linear regression models to investigate the association between biochemical variables and blood types, adjusted for age, sex, and the first 10 principal components (PCs).
P-values that remain significant after Bonferroni correction are shown in dark orange (p< 0.002381); between 0.05 and 0.002381 are shown in light orange.
Data are presented as the mean ± standard deviation (SD).
